# Supplementary material for: Carnosine/histidine-containing dipeptide supplementation improves depression and quality of life: systematic review and meta-analysis of randomized controlled trials
Source: Nutr Rev. 2024 Mar 27;83(2):e54–64. doi: 10.1093/nutrit/nuae021 (PMC12013809; doi:10.1093/nutrit/nuae021)
Supplement: nuae021_Supplementary_Data [file nuae021_supplementary_data.zip]

Archive with 3 entries (2 files):
- nuae021_Supplementary_Data/
- nuae021_Supplementary_Data/PRISMA_2020_checklist.docx
- nuae021_Supplementary_Data/Supplementary file.docx
